# Supplementary material for: The Question of Lag: An Exploration of the Relationship Between Conductor Gesture and Sonic Response in Instrumental Ensembles
Source: Front Psychol. 2020 Dec 10;11:573030. doi: 10.3389/fpsyg.2020.573030 (PMC7758255; doi:10.3389/fpsyg.2020.573030)
Supplement: Supplementary file 1 [file Data_Sheet_1.CSV]

CAPTURE	EXCERPT	ENSEMBLE	XP	Offset
1	1	1	1	11.970
1	1	1	1	-5.695
1	1	1	1	95.416
1	1	1	1	31.766
1	1	1	1	-23.359
1	1	1	1	-44.175
1	1	1	1	-43.359
1	1	1	1	-70.252
1	1	1	1	-23.336
1	1	1	1	-25.989
1	1	1	1	-23.314
1	1	1	1	-11.794
1	1	1	1	-34.833
1	1	1	1	-41.001
1	1	1	1	-93.722
1	1	1	1	-67.305
1	1	1	1	-58.529
1	1	1	1	-58.665
1	1	1	1	-38.257
1	1	1	1	-54.674
1	1	1	1	-91.817
1	1	1	1	-93.926
1	1	1	1	-123.495
1	1	1	1	-86.352
1	1	1	1	-121.114
1	1	1	1	-125.513
1	1	1	1	-141.908
1	1	1	1	-93.110
1	1	1	1	-110.593
1	1	1	1	-121.454
1	1	1	1	-87.010
1	1	1	1	-145.921
1	1	1	1	-70.026
1	1	1	1	-69.413
1	1	1	1	-5.740
1	1	1	1	-23.336
1	1	1	1	-23.586
1	1	1	1	-75.445
1	1	1	1	-49.935
1	1	1	1	-20.751
1	1	1	1	9.634
1	1	1	1	13.036
1	1	1	1	-7.985
1	1	1	1	-57.305
1	1	1	1	-55.105
1	1	1	1	-121.454
1	1	1	1	-128.234
1	2	1	1	225.348
1	2	1	1	244.895
1	2	1	1	253.308
1	2	1	1	235.280
1	2	1	1	259.793
1	2	1	1	224.623
1	2	1	1	271.562
1	2	1	1	242.355
1	2	1	1	219.294
1	2	1	1	207.639
1	2	1	1	204.441
1	2	1	1	177.049
1	2	1	1	207.797
1	2	1	1	175.371
1	2	1	1	187.571
1	2	1	1	172.242
1	2	1	1	179.634
1	2	1	1	146.460
1	2	1	1	175.553
1	2	1	1	209.203
1	2	1	1	200.723
1	2	1	1	163.988
1	2	1	1	129.067
1	2	1	1	187.321
1	2	1	1	195.416
1	2	1	1	143.376
1	2	1	1	243.512
1	2	1	1	242.401
1	2	1	1	240.088
1	2	1	1	242.219
1	2	1	1	224.623
1	1	2	1	-12.778
1	1	2	1	-38.288
1	1	2	1	-5.114
1	1	2	1	-1.576
1	1	2	1	-21.417
1	1	2	1	-76.066
1	1	2	1	-55.998
1	1	2	1	-57.268
1	1	2	1	-7.608
1	1	2	1	-68.470
1	1	2	1	-73.572
1	1	2	1	-84.343
1	1	2	1	-153.027
1	1	2	1	-128.787
1	1	2	1	-154.751
1	1	2	1	-101.894
1	1	2	1	-87.993
1	1	2	1	-81.213
1	1	2	1	-115.771
1	1	2	1	-55.862
1	1	2	1	-102.959
1	1	2	1	-157.653
1	1	2	1	-168.991
1	1	2	1	-164.002
1	1	2	1	-147.903
1	1	2	1	-139.626
1	1	2	1	-137.200
1	1	2	1	-100.306
1	1	2	1	-111.803
1	1	2	1	-119.535
1	1	2	1	-88.243
1	1	2	1	-122.370
1	1	2	1	-117.404
1	1	2	1	-101.894
1	1	2	1	-72.823
1	1	2	1	-50.556
1	1	2	1	-64.955
1	1	2	1	-93.821
1	1	2	1	-147.948
1	1	2	1	-154.977
1	1	2	1	-157.903
1	1	2	1	-138.447
1	2	2	1	20.691
1	2	2	1	-66.746
1	2	2	1	-75.408
1	2	2	1	-64.365
1	2	2	1	-31.327
1	2	2	1	-89.671
1	2	2	1	-31.463
1	2	2	1	20.646
1	2	2	1	52.347
1	2	2	1	-42.483
1	2	2	1	-28.991
1	2	2	1	-49.082
1	2	2	1	-7.018
1	2	2	1	5.703
1	2	2	1	38.469
1	2	2	1	21.667
1	2	2	1	-5.295
1	2	2	1	-59.853
1	2	2	1	-65.726
1	2	2	1	-81.621
1	2	2	1	-78.719
1	2	2	1	-113.594
1	2	2	1	-117.358
1	2	2	1	-158.243
1	2	2	1	-167.449
1	2	2	1	-146.043
1	2	2	1	-182.460
1	2	2	1	-182.483
1	2	2	1	-141.826
1	2	2	1	-165.567
1	2	2	1	-131.145
1	2	2	1	-130.397
1	2	2	1	-181.690
1	2	2	1	-181.168
1	2	2	1	-147.971
1	2	2	1	-131.417
1	2	2	1	-130.329
1	2	2	1	-130.306
1	2	2	1	-130.352
1	2	2	1	-232.415
1	2	2	1	-230.374
1	2	2	1	-226.225
1	2	2	1	-245.318
1	2	2	1	-198.492
1	2	2	1	-149.694
1	2	2	1	-130.896
1	2	2	1	-174.229
1	2	2	1	-145.204
1	1	1	2	45.328
1	1	1	2	49.886
1	1	1	2	14.013
1	1	1	2	13.106
1	1	1	2	-57.189
1	1	1	2	-38.685
1	1	1	2	-17.257
1	1	1	2	-57.960
1	1	1	2	0.997
1	1	1	2	-15.488
1	1	1	2	13.197
1	1	1	2	15.215
1	1	1	2	3.333
1	1	1	2	-6.213
1	1	1	2	30.816
1	1	1	2	56.485
1	1	1	2	89.773
1	1	1	2	46.031
1	1	1	2	82.177
1	1	1	2	93.356
1	1	1	2	132.721
1	1	1	2	95.124
1	1	1	2	70.453
1	1	1	2	128.843
1	1	1	2	131.904
1	1	1	2	128.299
1	1	1	2	150.181
1	1	1	2	133.673
1	1	1	2	82.471
1	1	1	2	82.449
1	1	1	2	77.982
1	1	1	2	110.589
1	1	1	2	98.390
1	1	1	2	116.938
1	1	1	2	63.900
1	1	1	2	45.510
1	1	1	2	30.136
1	1	1	2	21.338
1	1	1	2	16.304
1	1	1	2	-1.316
1	1	1	2	21.632
1	1	1	2	8.662
1	1	1	2	8.571
1	1	1	2	45.533
1	1	1	2	-4.286
1	1	1	2	-5.125
1	1	1	2	16.281
1	1	1	2	68.004
1	1	1	2	3.242
1	1	1	2	52.358
1	1	1	2	27.188
1	1	1	2	26.145
1	1	1	2	70.907
1	1	1	2	63.832
1	1	1	2	-14.762
1	1	1	2	49.138
1	1	1	2	63.945
1	1	1	2	96.984
1	1	1	2	96.961
1	1	1	2	77.664
1	1	1	2	47.075
1	1	1	2	29.433
1	1	1	2	47.143
1	1	1	2	52.766
1	1	1	2	45.487
1	1	1	2	63.900
1	1	1	2	-13.447
1	1	1	2	-24.785
1	1	1	2	12.222
1	1	1	2	-16.463
1	1	1	2	-36.032
1	1	1	2	32.607
1	1	1	2	-39.207
1	1	1	2	11.700
1	2	1	2	231.740
1	2	1	2	147.658
1	2	1	2	125.663
1	2	1	2	131.218
1	2	1	2	108.588
1	2	1	2	51.309
1	2	1	2	-2.636
1	2	1	2	-48.714
1	2	1	2	-160.664
1	2	1	2	282.647
1	2	1	2	312.035
1	2	1	2	397.817
1	2	1	2	-7.602
1	2	1	2	66.479
1	2	1	2	28.407
1	2	1	2	79.676
1	2	1	2	-65.698
1	2	1	2	335.822
1	2	1	2	-72.863
1	2	1	2	14.597
1	2	1	2	14.642
1	2	1	2	108.407
1	2	1	2	9.336
1	2	1	2	44.053
1	2	1	2	12.171
1	2	1	2	161.014
1	2	1	2	114.574
1	2	1	2	220.107
1	2	1	2	144.098
1	2	1	2	113.214
1	2	1	2	61.377
1	2	1	2	79.813
1	2	1	2	44.121
1	2	1	2	15.413
1	2	1	2	-37.262
1	2	1	2	-2.183
1	2	1	2	-7.784
1	2	1	2	8.157
1	2	1	2	32.692
1	2	1	2	43.531
1	2	1	2	28.792
1	2	1	2	15.754
1	1	2	2	-18.915
1	1	2	2	-21.908
1	1	2	2	-12.021
1	1	2	2	-3.291
1	1	2	2	46.528
1	1	2	2	56.165
1	1	2	2	78.387
1	1	2	2	76.754
1	1	2	2	-10.887
1	1	2	2	-40.751
1	1	2	2	-66.692
1	1	2	2	-93.881
1	1	2	2	-77.940
1	1	2	2	-78.960
1	1	2	2	-96.262
1	1	2	2	-114.289
1	1	2	2	-95.060
1	1	2	2	-109.776
1	1	2	2	-92.089
1	1	2	2	-92.089
1	1	2	2	-96.692
1	1	2	2	-61.228
1	1	2	2	-46.874
1	1	2	2	-77.373
1	1	2	2	-33.042
1	1	2	2	-77.395
1	1	2	2	-58.597
1	1	2	2	-123.903
1	1	2	2	-82.452
1	1	2	2	-120.434
1	1	2	2	-74.425
1	1	2	2	-89.209
1	1	2	2	-73.677
1	1	2	2	-92.089
1	1	2	2	-78.280
1	1	2	2	29.770
1	1	2	2	76.505
1	1	2	2	42.333
1	1	2	2	15.054
1	1	2	2	-40.026
1	1	2	2	-66.148
1	1	2	2	-154.311
1	1	2	2	-90.071
1	1	2	2	-118.665
1	1	2	2	-136.420
1	1	2	2	-173.291
1	1	2	2	-177.237
1	1	2	2	-141.091
1	1	2	2	-151.273
1	1	2	2	-171.658
1	1	2	2	-137.169
1	1	2	2	-177.033
1	2	2	2	-51.023
1	2	2	2	19.090
1	2	2	2	80.382
1	2	2	2	85.348
1	2	2	2	47.253
1	2	2	2	86.754
1	2	2	2	86.142
1	2	2	2	96.822
1	2	2	2	99.317
1	2	2	2	85.122
1	2	2	2	54.237
1	2	2	2	65.689
1	2	2	2	33.716
1	2	2	2	102.695
1	2	2	2	80.428
1	2	2	2	80.246
1	2	2	2	102.695
1	2	2	2	102.650
1	2	2	2	116.346
1	2	2	2	115.870
1	2	2	2	68.750
1	2	2	2	68.727
1	2	2	2	88.160
1	2	2	2	51.562
1	2	2	2	52.809
1	2	2	2	75.439
1	2	2	2	81.584
1	2	2	2	132.559
1	2	2	2	149.521
1	2	2	2	192.355
1	2	2	2	187.389
1	2	2	2	168.002
1	2	2	2	151.244
1	2	2	2	132.582
1	2	2	2	121.607
1	2	2	2	114.464
1	2	2	2	80.042
1	2	2	2	99.997
1	2	2	2	85.802
1	2	2	2	45.598
1	2	2	2	67.162
1	2	2	2	61.856
1	2	2	2	34.736
1	2	2	2	-17.577
1	2	2	2	-35.060
1	2	2	2	-86.148
1	2	2	2	-86.239
1	2	2	2	197.163
1	2	2	2	163.081
1	2	2	2	269.793
1	2	2	2	214.351
1	2	2	2	180.927
1	2	2	2	185.416
1	2	2	2	126.482
1	2	2	2	159.793
1	2	2	2	214.645
1	2	2	2	230.859
1	2	2	2	222.469
1	2	2	2	170.496
1	2	2	2	221.720
1	2	2	2	285.689
1	1	1	3	288.821
1	1	1	3	280.204
1	1	1	3	295.147
1	1	1	3	295.193
1	1	1	3	337.778
1	1	1	3	324.807
1	1	1	3	341.882
1	1	1	3	342.608
1	1	1	3	294.966
1	1	1	3	261.451
1	1	1	3	313.107
1	1	1	3	275.964
1	1	1	3	272.177
1	1	1	3	406.440
1	1	1	3	325.873
1	1	1	3	313.515
1	1	1	3	242.698
1	1	1	3	226.553
1	1	1	3	212.608
1	1	1	3	272.426
1	1	1	3	370.952
1	1	1	3	290.272
1	1	1	3	260.771
1	1	1	3	280.385
1	1	1	3	291.837
1	1	1	3	380.340
1	1	1	3	361.746
1	1	1	3	308.844
1	1	1	3	348.571
1	1	1	3	342.766
1	1	1	3	343.243
1	1	1	3	303.741
1	1	1	3	359.093
1	1	1	3	274.263
1	1	1	3	158.005
1	1	1	3	144.376
1	1	1	3	173.265
1	2	1	3	9.923
1	2	1	3	-24.204
1	2	1	3	-23.932
1	2	1	3	27.928
1	2	1	3	10.173
1	2	1	3	-18.966
1	2	1	3	-37.220
1	2	1	3	-74.136
1	2	1	3	-77.855
1	2	1	3	-35.904
1	2	1	3	-96.358
1	2	1	3	-65.224
1	2	1	3	-52.571
1	2	1	3	-66.426
1	2	1	3	-72.548
1	2	1	3	-72.685
1	2	1	3	-28.694
1	2	1	3	-48.444
1	2	1	3	-10.122
1	2	1	3	-1.143
1	2	1	3	-52.616
1	2	1	3	-35.791
1	2	1	3	-71.709
1	2	1	3	-55.678
1	2	1	3	-52.458
1	2	1	3	-52.027
1	2	1	3	-37.310
1	2	1	3	-37.220
1	2	1	3	18.177
1	2	1	3	-55.814
1	2	1	3	-70.961
1	2	1	3	-84.929
1	2	1	3	-68.353
1	2	1	3	-84.839
1	2	1	3	-73.342
1	2	1	3	-82.050
1	2	1	3	-74.068
1	2	1	3	-81.460
1	2	1	3	-123.796
1	2	1	3	-87.696
1	2	1	3	-36.358
1	2	1	3	1.193
1	2	1	3	-15.065
1	2	1	3	-53.455
1	2	1	3	-17.174
1	2	1	3	-34.000
1	2	1	3	-71.347
1	2	1	3	-102.231
1	2	1	3	-88.762
1	2	1	3	-50.145
1	2	1	3	-72.639
1	2	1	3	-56.063
1	2	1	3	-70.644
1	2	1	3	-68.535
1	2	1	3	-52.344
1	2	1	3	-36.562
1	2	1	3	-68.830
1	2	1	3	-34.952
1	2	1	3	-19.601
1	2	1	3	-37.242
1	2	1	3	-37.310
1	2	1	3	62.531
1	1	2	3	-96.735
1	1	2	3	-116.622
1	1	2	3	-162.517
1	1	2	3	-199.569
1	1	2	3	-231.384
1	1	2	3	-215.261
1	1	2	3	-248.458
1	1	2	3	-295.647
1	1	2	3	-313.764
1	1	2	3	-251.633
1	1	2	3	-228.322
1	1	2	3	-215.284
1	1	2	3	-215.306
1	1	2	3	-273.379
1	1	2	3	-316.100
1	1	2	3	-208.844
1	1	2	3	-267.098
1	1	2	3	-161.882
1	1	2	3	-150.272
1	1	2	3	-127.189
1	1	2	3	-52.177
1	1	2	3	-63.787
1	1	2	3	24.240
1	1	2	3	23.514
1	1	2	3	104.081
1	1	2	3	50.589
1	1	2	3	34.421
1	1	2	3	53.764
1	1	2	3	-125.511
1	1	2	3	-181.588
1	1	2	3	-234.014
1	1	2	3	-297.370
1	1	2	3	-348.368
1	1	2	3	-285.488
1	1	2	3	-244.785
1	1	2	3	-309.796
1	1	2	3	-249.524
1	1	2	3	-311.588
1	1	2	3	-312.857
1	1	2	3	-315.216
1	1	2	3	-285.601
1	1	2	3	-128.572
1	1	2	3	-9.116
1	1	2	3	-13.628
1	1	2	3	-64.535
1	1	2	3	-81.792
1	1	2	3	-82.744
1	1	2	3	-81.089
1	1	2	3	-126.554
1	1	2	3	-80.386
1	2	2	3	-192.291
1	2	2	3	-253.402
1	2	2	3	-201.565
1	2	2	3	-208.005
1	2	2	3	-241.882
1	2	2	3	-222.132
1	2	2	3	-225.919
1	2	2	3	-241.316
1	2	2	3	-294.830
1	2	2	3	-266.440
1	2	2	3	-283.311
1	2	2	3	-246.667
1	2	2	3	-293.470
1	2	2	3	-337.370
1	2	2	3	-292.359
1	2	2	3	-330.975
1	2	2	3	-344.876
1	2	2	3	-363.198
1	2	2	3	-296.690
1	2	2	3	-263.696
1	2	2	3	-296.803
1	2	2	3	-193.991
2	1	1	1	10.609
2	1	1	1	76.437
2	1	1	1	46.868
2	1	1	1	45.825
2	1	1	1	85.802
2	1	1	1	45.915
2	1	1	1	39.475
2	1	1	1	24.237
2	1	1	1	19.271
2	1	1	1	20.813
2	1	1	1	93.330
2	1	1	1	30.337
2	1	1	1	63.104
2	1	1	1	71.471
2	1	1	1	91.834
2	1	1	1	155.507
2	1	1	1	179.294
2	1	1	1	170.405
2	1	1	1	164.714
2	1	1	1	139.045
2	1	1	1	101.131
2	1	1	1	137.911
2	1	1	1	91.856
2	1	1	1	14.033
2	1	1	1	-43.042
2	1	1	1	-140.298
2	1	1	1	-76.012
2	1	1	1	-90.955
2	1	1	1	-134.085
2	1	1	1	-76.828
2	1	1	1	-105.105
2	1	1	1	-93.631
2	1	1	1	-58.008
2	1	1	1	-108.144
2	1	1	1	-108.529
2	1	1	1	-106.352
2	1	1	1	-106.874
2	1	1	1	-41.545
2	1	1	1	-26.511
2	1	1	1	-69.912
2	1	1	1	-35.400
2	1	1	1	-52.135
2	1	1	1	-38.189
2	1	1	1	-21.840
2	1	1	1	-56.375
2	1	1	1	-23.518
2	1	1	1	-56.942
2	2	1	1	255.893
2	2	1	1	309.793
2	2	1	1	331.766
2	2	1	1	238.727
2	2	1	1	183.557
2	2	1	1	139.997
2	2	1	1	184.237
2	2	1	1	237.797
2	2	1	1	187.321
2	2	1	1	186.618
2	2	1	1	240.292
2	2	1	1	213.965
2	2	1	1	263.943
2	2	1	1	314.645
2	2	1	1	257.072
2	2	1	1	254.714
2	2	1	1	258.206
2	2	1	1	226.346
2	2	1	1	230.791
2	2	1	1	240.450
2	2	1	1	250.677
2	2	1	1	185.598
2	2	1	1	228.750
2	2	1	1	223.444
2	2	1	1	248.160
2	2	1	1	200.473
2	2	1	1	269.045
2	2	1	1	246.437
2	2	1	1	221.153
2	2	1	1	168.727
2	2	1	1	88.455
2	1	2	1	56.882
2	1	2	1	95.091
2	1	2	1	110.601
2	1	2	1	78.764
2	1	2	1	111.757
2	1	2	1	146.202
2	1	2	1	59.331
2	1	2	1	49.898
2	1	2	1	76.315
2	1	2	1	62.279
2	1	2	1	64.614
2	1	2	1	12.914
2	1	2	1	74.410
2	1	2	1	13.481
2	1	2	1	41.712
2	1	2	1	15.363
2	1	2	1	-48.968
2	1	2	1	-54.343
2	1	2	1	-33.685
2	1	2	1	-64.683
2	1	2	1	-116.724
2	1	2	1	-69.739
2	1	2	1	-75.136
2	1	2	1	-71.939
2	1	2	1	-19.014
2	1	2	1	-19.036
2	1	2	1	-36.792
2	1	2	1	-31.440
2	1	2	1	-83.458
2	1	2	1	-120.193
2	1	2	1	-116.973
2	1	2	1	-65.816
2	1	2	1	-83.481
2	1	2	1	-88.832
2	1	2	1	-10.080
2	1	2	1	-38.424
2	1	2	1	-37.426
2	1	2	1	-54.320
2	1	2	1	-117.381
2	1	2	1	-79.603
2	1	2	1	-48.923
2	1	2	1	-51.916
2	2	2	1	-11.417
2	2	2	1	-75.114
2	2	2	1	-146.950
2	2	2	1	-191.395
2	2	2	1	-187.109
2	2	2	1	-206.905
2	2	2	1	-224.411
2	2	2	1	-259.603
2	2	2	1	-262.098
2	2	2	1	-266.746
2	2	2	1	-214.569
2	2	2	1	-159.467
2	2	2	1	-161.871
2	2	2	1	-148.402
2	2	2	1	-226.769
2	2	2	1	-180.057
2	2	2	1	-242.619
2	2	2	1	-224.751
2	2	2	1	-246.089
2	2	2	1	-264.116
2	2	2	1	-293.594
2	2	2	1	-264.252
2	2	2	1	-254.909
2	2	2	1	-261.327
2	2	2	1	-342.574
2	2	2	1	-298.787
2	2	2	1	-347.903
2	2	2	1	-330.284
2	2	2	1	-296.497
2	2	2	1	-316.066
2	2	2	1	-279.989
2	2	2	1	-225.930
2	2	2	1	-259.490
2	2	2	1	-243.708
2	2	2	1	-262.075
2	2	2	1	-327.789
2	2	2	1	-277.245
2	2	2	1	-278.968
2	2	2	1	-360.238
2	2	2	1	-325.975
2	2	2	1	-357.608
2	2	2	1	-342.778
2	2	2	1	-348.764
2	2	2	1	-278.946
2	2	2	1	-295.794
2	2	2	1	-260.329
2	2	2	1	-280.216
2	2	2	1	-358.742
2	1	1	2	91.995
2	1	1	2	31.406
2	1	1	2	95.442
2	1	1	2	114.376
2	1	1	2	180.533
2	1	1	2	160.975
2	1	1	2	146.700
2	1	1	2	116.122
2	1	1	2	97.585
2	1	1	2	132.358
2	1	1	2	115.771
2	1	1	2	111.950
2	1	1	2	139.739
2	1	1	2	164.195
2	1	1	2	130.657
2	1	1	2	130.997
2	1	1	2	127.449
2	1	1	2	116.530
2	1	1	2	118.174
2	1	1	2	110.567
2	1	1	2	73.322
2	1	1	2	47.551
2	1	1	2	81.655
2	1	1	2	61.972
2	1	1	2	30.442
2	1	1	2	-71.157
2	1	1	2	-104.127
2	1	1	2	-57.347
2	1	1	2	17.732
2	1	1	2	117.483
2	1	1	2	126.224
2	1	1	2	97.505
2	1	1	2	202.199
2	1	1	2	138.911
2	1	1	2	121.133
2	1	1	2	121.247
2	1	1	2	115.011
2	1	1	2	110.226
2	1	1	2	110.499
2	1	1	2	59.818
2	1	1	2	82.562
2	1	1	2	119.206
2	1	1	2	86.712
2	1	1	2	97.437
2	1	1	2	134.376
2	1	1	2	83.492
2	1	1	2	66.576
2	1	1	2	76.938
2	1	1	2	153.197
2	1	1	2	144.875
2	1	1	2	177.097
2	1	1	2	143.220
2	1	1	2	117.415
2	1	1	2	99.864
2	1	1	2	47.868
2	1	1	2	38.276
2	1	1	2	50.680
2	1	1	2	62.902
2	1	1	2	79.909
2	1	1	2	127.437
2	1	1	2	116.598
2	1	1	2	145.510
2	1	1	2	127.256
2	1	1	2	64.263
2	1	1	2	28.095
2	1	1	2	-41.134
2	1	1	2	55.782
2	1	1	2	97.483
2	1	1	2	200.907
2	1	1	2	134.399
2	1	1	2	116.031
2	1	1	2	136.712
2	1	1	2	218.889
2	1	1	2	182.630
2	2	1	2	-31.208
2	2	1	2	-94.587
2	2	1	2	-126.163
2	2	1	2	-157.738
2	2	1	2	-142.818
2	2	1	2	-127.897
2	2	1	2	58.214
2	2	1	2	244.325
2	2	1	2	43.316
2	2	1	2	-157.693
2	2	1	2	-152.285
2	2	1	2	-146.877
2	2	1	2	-126.786
2	2	1	2	-106.695
2	2	1	2	-133.011
2	2	1	2	-159.326
2	2	1	2	-118.804
2	2	1	2	-78.283
2	2	1	2	-79.382
2	2	1	2	-80.482
2	2	1	2	-60.255
2	2	1	2	-40.029
2	2	1	2	-108.646
2	2	1	2	-177.262
2	2	1	2	-185.686
2	2	1	2	-194.110
2	2	1	2	-195.856
2	2	1	2	-192.841
2	2	1	2	-58.918
2	2	1	2	-43.861
2	2	1	2	-107.738
2	2	1	2	-165.902
2	2	1	2	-111.956
2	2	1	2	-111.616
2	2	1	2	-106.106
2	2	1	2	-60.255
2	2	1	2	-41.593
2	2	1	2	178.565
2	2	1	2	55.686
2	2	1	2	-25.494
2	2	1	2	-25.924
2	2	1	2	-10.165
2	1	2	2	-261.817
2	1	2	2	-245.060
2	1	2	2	-227.486
2	1	2	2	-223.790
2	1	2	2	-217.667
2	1	2	2	-278.756
2	1	2	2	-263.654
2	1	2	2	-246.035
2	1	2	2	-242.271
2	1	2	2	-209.209
2	1	2	2	-226.284
2	1	2	2	-206.624
2	1	2	2	-206.624
2	1	2	2	-255.672
2	1	2	2	-269.754
2	1	2	2	-322.792
2	1	2	2	-272.769
2	1	2	2	-278.779
2	1	2	2	-297.282
2	1	2	2	-359.413
2	1	2	2	-243.745
2	1	2	2	-225.264
2	1	2	2	-186.511
2	1	2	2	-220.116
2	1	2	2	-342.021
2	1	2	2	-367.418
2	1	2	2	-376.647
2	1	2	2	-373.291
2	1	2	2	-326.420
2	1	2	2	-250.207
2	1	2	2	-242.339
2	1	2	2	-193.881
2	1	2	2	-243.654
2	1	2	2	-239.844
2	1	2	2	-192.112
2	1	2	2	-151.840
2	1	2	2	-125.536
2	1	2	2	-254.901
2	1	2	2	-240.661
2	1	2	2	-208.370
2	1	2	2	-261.069
2	1	2	2	-258.416
2	1	2	2	-254.584
2	1	2	2	-211.046
2	1	2	2	-236.964
2	1	2	2	-272.475
2	1	2	2	-276.828
2	1	2	2	-269.572
2	1	2	2	-288.076
2	1	2	2	-224.652
2	1	2	2	-229.890
2	1	2	2	-259.119
2	2	2	2	-148.370
2	2	2	2	-131.114
2	2	2	2	-141.114
2	2	2	2	-132.316
2	2	2	2	-197.531
2	2	2	2	-111.454
2	2	2	2	-130.389
2	2	2	2	-110.071
2	2	2	2	-146.398
2	2	2	2	-98.574
2	2	2	2	-100.887
2	2	2	2	-66.239
2	2	2	2	-41.794
2	2	2	2	-47.486
2	2	2	2	-10.910
2	2	2	2	-28.529
2	2	2	2	-50.706
2	2	2	2	1.335
2	2	2	2	-13.336
2	2	2	2	-43.472
2	2	2	2	22.038
2	2	2	2	-30.774
2	2	2	2	6.346
2	2	2	2	10.927
2	2	2	2	-12.974
2	2	2	2	-32.815
2	2	2	2	-86.171
2	2	2	2	-30.751
2	2	2	2	-66.284
2	2	2	2	-96.534
2	2	2	2	-93.019
2	2	2	2	-100.547
2	2	2	2	-115.060
2	2	2	2	-85.105
2	2	2	2	-66.579
2	2	2	2	-83.064
2	2	2	2	-84.833
2	2	2	2	-14.901
2	2	2	2	15.983
2	2	2	2	0.995
2	2	2	2	-2.429
2	2	2	2	-28.983
2	2	2	2	3.648
2	2	2	2	-98.620
2	2	2	2	-129.550
2	2	2	2	-176.534
2	2	2	2	-185.060
2	2	2	2	-183.881
2	2	2	2	-130.933
2	2	2	2	-181.681
2	2	2	2	-151.658
2	2	2	2	-181.296
2	2	2	2	-197.735
2	2	2	2	-216.647
2	2	2	2	-200.479
2	2	2	2	-147.101
2	2	2	2	-182.452
2	2	2	2	-131.296
2	2	2	2	-200.162
2	2	2	2	-148.008
2	2	2	2	-165.921
2	1	1	3	263.642
2	1	1	3	429.810
2	1	1	3	399.447
2	1	1	3	409.832
2	1	1	3	461.624
2	1	1	3	400.014
2	1	1	3	331.669
2	1	1	3	330.105
2	1	1	3	328.925
2	1	1	3	411.306
2	1	1	3	400.762
2	1	1	3	348.154
2	1	1	3	348.835
2	1	1	3	279.832
2	1	1	3	196.522
2	1	1	3	247.429
2	1	1	3	247.746
2	1	1	3	284.005
2	1	1	3	295.320
2	1	1	3	310.558
2	1	1	3	328.427
2	1	1	3	410.944
2	1	1	3	482.032
2	1	1	3	365.910
2	1	1	3	347.565
2	1	1	3	295.252
2	1	1	3	293.801
2	1	1	3	311.647
2	1	1	3	366.907
2	1	1	3	242.826
2	1	1	3	231.919
2	1	1	3	419.243
2	1	1	3	365.524
2	1	1	3	341.080
2	1	1	3	364.164
2	1	1	3	330.037
2	1	1	3	462.826
2	2	1	3	-308.050
2	2	1	3	-307.052
2	2	1	3	-338.028
2	2	1	3	-294.241
2	2	1	3	-269.275
2	2	1	3	-321.225
2	2	1	3	-376.145
2	2	1	3	-373.379
2	2	1	3	-386.576
2	2	1	3	-440.454
2	2	1	3	-437.120
2	2	1	3	-451.792
2	2	1	3	-445.193
2	2	1	3	-438.708
2	2	1	3	-526.123
2	2	1	3	-552.653
2	2	1	3	-586.554
2	2	1	3	-637.574
2	2	1	3	-625.352
2	2	1	3	-643.901
2	2	1	3	-704.490
2	2	1	3	-790.227
2	2	1	3	-795.556
2	2	1	3	-840.567
2	2	1	3	-857.506
2	2	1	3	-874.445
2	2	1	3	-854.649
2	2	1	3	-890.930
2	2	1	3	-858.844
2	2	1	3	-874.354
2	2	1	3	-841.111
2	2	1	3	-833.492
2	2	1	3	-802.540
2	2	1	3	-821.111
2	2	1	3	-837.075
2	2	1	3	-785.034
2	2	1	3	-820.227
2	2	1	3	-873.606
2	2	1	3	-854.490
2	2	1	3	-835.601
2	2	1	3	-836.735
2	2	1	3	-755.760
2	2	1	3	-800.272
2	2	1	3	-793.833
2	2	1	3	-810.613
2	2	1	3	-838.118
2	2	1	3	-889.978
2	2	1	3	-854.672
2	2	1	3	-869.978
2	2	1	3	-754.740
2	2	1	3	-768.141
2	2	1	3	-688.912
2	2	1	3	-692.245
2	2	1	3	-718.345
2	2	1	3	-718.322
2	2	1	3	-742.086
2	2	1	3	-723.764
2	2	1	3	-741.474
2	2	1	3	-743.538
2	2	1	3	-758.390
2	2	1	3	-691.882
2	2	1	3	-559.819
2	1	2	3	-215.624
2	1	2	3	-266.032
2	1	2	3	-229.660
2	1	2	3	-160.613
2	1	2	3	-267.143
2	1	2	3	-262.835
2	1	2	3	-349.433
2	1	2	3	-382.880
2	1	2	3	-398.368
2	1	2	3	-294.808
2	1	2	3	-364.399
2	1	2	3	-314.672
2	1	2	3	-398.821
2	1	2	3	-364.694
2	1	2	3	-430.340
2	1	2	3	-346.780
2	1	2	3	-383.538
2	1	2	3	-381.497
2	1	2	3	-346.735
2	1	2	3	-444.830
2	1	2	3	-334.853
2	1	2	3	-262.291
2	1	2	3	-216.372
2	1	2	3	-80.930
2	1	2	3	19.977
2	1	2	3	-63.039
2	1	2	3	-144.808
2	1	2	3	-140.091
2	1	2	3	-250.431
2	1	2	3	-367.506
2	1	2	3	-451.111
2	1	2	3	-462.812
2	1	2	3	-383.810
2	1	2	3	-331.724
2	1	2	3	-365.261
2	1	2	3	-415.012
2	1	2	3	-259.638
2	1	2	3	-262.449
2	1	2	3	-331.474
2	1	2	3	-401.361
2	1	2	3	-399.229
2	1	2	3	-364.808
2	1	2	3	-314.218
2	1	2	3	-268.118
2	1	2	3	-302.359
2	1	2	3	-305.873
2	1	2	3	-346.599
2	1	2	3	-383.175
2	1	2	3	-435.284
2	1	2	3	-398.504
2	2	2	3	-150.499
2	2	2	3	-249.932
2	2	2	3	-320.046
2	2	2	3	-232.155
2	2	2	3	-318.708
2	2	2	3	-281.384
2	2	2	3	-231.724
2	2	2	3	-193.560
2	2	2	3	-211.497
2	2	2	3	-220.658
2	2	2	3	-292.925
2	2	2	3	-321.588
2	2	2	3	-290.454
2	2	2	3	-272.200
2	2	2	3	-240.250
2	2	2	3	-168.572
2	2	2	3	-95.941
2	2	2	3	-168.957
2	2	2	3	-117.234
2	2	2	3	-117.211
2	2	2	3	-113.991
2	2	2	3	-96.350
3	1	1	1	191.516
3	1	1	1	265.008
3	1	1	1	255.893
3	1	1	1	247.525
3	1	1	1	193.444
3	1	1	1	163.149
3	1	1	1	176.255
3	1	1	1	192.287
3	1	1	1	245.008
3	1	1	1	278.659
3	1	1	1	268.228
3	1	1	1	274.691
3	1	1	1	231.426
3	1	1	1	225.961
3	1	1	1	224.237
3	1	1	1	278.795
3	1	1	1	307.571
3	1	1	1	263.376
3	1	1	1	193.330
3	1	1	1	294.101
3	1	1	1	309.611
3	1	1	1	296.505
3	1	1	1	278.251
3	1	1	1	291.992
3	1	1	1	326.709
3	1	1	1	314.124
3	1	1	1	278.841
3	1	1	1	253.466
3	1	1	1	325.598
3	1	1	1	360.178
3	1	1	1	360.133
3	1	1	1	387.820
3	1	1	1	422.015
3	1	1	1	360.133
3	1	1	1	315.734
3	1	1	1	308.024
3	1	1	1	310.949
3	1	1	1	289.090
3	1	1	1	273.829
3	1	1	1	263.534
3	1	1	1	279.634
3	1	1	1	307.729
3	1	1	1	278.841
3	1	1	1	293.308
3	1	1	1	306.641
3	1	1	1	287.888
3	1	1	1	277.933
3	2	1	1	169.634
3	2	1	1	325.530
3	2	1	1	420.791
3	2	1	1	435.893
3	2	1	1	487.752
3	2	1	1	518.568
3	2	1	1	498.523
3	2	1	1	451.698
3	2	1	1	453.489
3	2	1	1	419.725
3	2	1	1	401.788
3	2	1	1	354.668
3	2	1	1	383.466
3	2	1	1	349.566
3	2	1	1	357.548
3	2	1	1	333.172
3	2	1	1	336.006
3	2	1	1	371.199
3	2	1	1	376.528
3	2	1	1	364.736
3	2	1	1	374.237
3	2	1	1	369.702
3	2	1	1	417.979
3	2	1	1	413.013
3	2	1	1	379.589
3	2	1	1	416.369
3	2	1	1	399.317
3	2	1	1	433.376
3	2	1	1	396.369
3	2	1	1	346.346
3	2	1	1	310.609
3	1	2	1	-63.073
3	1	2	1	-138.696
3	1	2	1	-156.338
3	1	2	1	-185.930
3	1	2	1	-211.984
3	1	2	1	-293.231
3	1	2	1	-289.603
3	1	2	1	-256.678
3	1	2	1	-273.572
3	1	2	1	-283.413
3	1	2	1	-288.855
3	1	2	1	-273.322
3	1	2	1	-256.655
3	1	2	1	-267.132
3	1	2	1	-230.442
3	1	2	1	-239.104
3	1	2	1	-239.807
3	1	2	1	-274.320
3	1	2	1	-292.030
3	1	2	1	-285.816
3	1	2	1	-256.678
3	1	2	1	-253.617
3	1	2	1	-239.104
3	1	2	1	-277.290
3	1	2	1	-239.830
3	1	2	1	-203.798
3	1	2	1	-190.488
3	1	2	1	-224.524
3	1	2	1	-174.955
3	1	2	1	-173.798
3	1	2	1	-201.599
3	1	2	1	-220.669
3	1	2	1	-212.075
3	1	2	1	-231.508
3	1	2	1	-221.531
3	1	2	1	-274.320
3	1	2	1	-221.485
3	1	2	1	-289.263
3	1	2	1	-370.737
3	1	2	1	-406.678
3	1	2	1	-170.873
3	1	2	1	-183.481
3	2	2	1	18.696
3	2	2	1	17.721
3	2	2	1	35.363
3	2	2	1	0.805
3	2	2	1	30.623
3	2	2	1	32.642
3	2	2	1	-20.646
3	2	2	1	-34.433
3	2	2	1	-29.082
3	2	2	1	37.744
3	2	2	1	-19.286
3	2	2	1	-34.252
3	2	2	1	0.102
3	2	2	1	17.744
3	2	2	1	-16.792
3	2	2	1	17.744
3	2	2	1	10.374
3	2	2	1	105.023
3	2	2	1	35.363
3	2	2	1	-11.395
3	2	2	1	-14.388
3	2	2	1	-31.984
3	2	2	1	-96.882
3	2	2	1	-151.417
3	2	2	1	-152.188
3	2	2	1	-207.540
3	2	2	1	-149.331
3	2	2	1	-120.148
3	2	2	1	-96.542
3	2	2	1	-81.553
3	2	2	1	-152.188
3	2	2	1	-151.304
3	2	2	1	-133.594
3	2	2	1	-160.011
3	2	2	1	-213.163
3	2	2	1	-202.211
3	2	2	1	-184.728
3	2	2	1	-133.322
3	2	2	1	-168.991
3	2	2	1	-162.392
3	2	2	1	-219.830
3	2	2	1	-173.209
3	2	2	1	-152.211
3	2	2	1	-177.789
3	2	2	1	-179.354
3	2	2	1	-127.177
3	2	2	1	-98.016
3	2	2	1	-152.279
3	1	1	2	-49.751
3	1	1	2	-80.885
3	1	1	2	-63.901
3	1	1	2	-38.821
3	1	1	2	-7.143
3	1	1	2	-14.059
3	1	1	2	-66.032
3	1	1	2	33.401
3	1	1	2	8.412
3	1	1	2	23.696
3	1	1	2	-46.032
3	1	1	2	-26.418
3	1	1	2	-29.229
3	1	1	2	-64.603
3	1	1	2	-78.436
3	1	1	2	-33.515
3	1	1	2	-51.497
3	1	1	2	-47.823
3	1	1	2	-55.488
3	1	1	2	-91.724
3	1	1	2	-91.928
3	1	1	2	-111.610
3	1	1	2	-137.619
3	1	1	2	-166.486
3	1	1	2	-100.091
3	1	1	2	-110.408
3	1	1	2	-129.025
3	1	1	2	-128.844
3	1	1	2	-110.545
3	1	1	2	-180.545
3	1	1	2	-150.340
3	1	1	2	-167.098
3	1	1	2	-164.921
3	1	1	2	-130.975
3	1	1	2	-83.991
3	1	1	2	-146.236
3	1	1	2	-145.896
3	1	1	2	-100.136
3	1	1	2	-101.724
3	1	1	2	-94.309
3	1	1	2	-78.980
3	1	1	2	-110.431
3	1	1	2	-99.365
3	1	1	2	-99.071
3	1	1	2	-73.356
3	1	1	2	-74.014
3	1	1	2	-63.696
3	1	1	2	-26.213
3	1	1	2	-26.145
3	1	1	2	20.385
3	1	1	2	-5.442
3	1	1	2	-10.295
3	1	1	2	-62.517
3	1	1	2	-62.653
3	1	1	2	-84.105
3	1	1	2	-31.814
3	1	1	2	-32.245
3	1	1	2	-48.277
3	1	1	2	-47.823
3	1	1	2	-8.277
3	1	1	2	35.124
3	1	1	2	23.991
3	1	1	2	6.145
3	1	1	2	-63.764
3	1	1	2	-47.937
3	1	1	2	-99.003
3	1	1	2	-145.737
3	1	1	2	-133.470
3	1	1	2	-141.928
3	1	1	2	-142.585
3	1	1	2	-145.012
3	1	1	2	-162.653
3	1	1	2	-199.116
3	1	1	2	-251.384
3	2	1	2	-89.553
3	2	1	2	125.277
3	2	1	2	106.162
3	2	1	2	123.758
3	2	1	2	154.280
3	2	1	2	177.046
3	2	1	2	158.293
3	2	1	2	153.237
3	2	1	2	142.262
3	2	1	2	54.937
3	2	1	2	-161.049
3	2	1	2	-176.582
3	2	1	2	-195.153
3	2	1	2	-152.886
3	2	1	2	-188.850
3	2	1	2	106.933
3	2	1	2	490.720
3	2	1	2	232.987
3	2	1	2	-178.373
3	2	1	2	-142.909
3	2	1	2	-194.859
3	2	1	2	-178.736
3	2	1	2	-144.065
3	2	1	2	-171.639
3	2	1	2	-207.398
3	2	1	2	-33.158
3	2	1	2	177.023
3	2	1	2	123.713
3	2	1	2	140.810
3	2	1	2	87.341
3	2	1	2	74.960
3	2	1	2	124.212
3	2	1	2	106.865
3	2	1	2	90.742
3	2	1	2	298.044
3	2	1	2	242.216
3	2	1	2	193.758
3	2	1	2	106.706
3	2	1	2	142.262
3	2	1	2	142.466
3	2	1	2	105.731
3	2	1	2	70.629
3	1	2	2	-67.282
3	1	2	2	-45.082
3	1	2	2	-104.311
3	1	2	2	-72.860
3	1	2	2	-24.130
3	1	2	2	-40.978
3	1	2	2	-76.307
3	1	2	2	-85.785
3	1	2	2	-107.849
3	1	2	2	-61.658
3	1	2	2	-97.395
3	1	2	2	-97.735
3	1	2	2	-10.298
3	1	2	2	-9.708
3	1	2	2	-41.182
3	1	2	2	-112.157
3	1	2	2	-78.008
3	1	2	2	-139.935
3	1	2	2	-175.581
3	1	2	2	-120.162
3	1	2	2	-104.221
3	1	2	2	-60.434
3	1	2	2	-9.300
3	1	2	2	-76.851
3	1	2	2	-62.203
3	1	2	2	-77.894
3	1	2	2	-58.779
3	1	2	2	-40.955
3	1	2	2	-11.908
3	1	2	2	-30.366
3	1	2	2	-30.434
3	1	2	2	-30.457
3	1	2	2	-23.404
3	1	2	2	-41.001
3	1	2	2	-75.513
3	1	2	2	-100.661
3	1	2	2	-37.826
3	1	2	2	-41.046
3	1	2	2	-63.200
3	1	2	2	-27.962
3	1	2	2	-6.715
3	1	2	2	-56.103
3	1	2	2	-74.516
3	1	2	2	-24.221
3	1	2	2	-7.282
3	1	2	2	-172.656
3	1	2	2	-155.808
3	1	2	2	-137.282
3	1	2	2	-137.282
3	1	2	2	-161.228
3	1	2	2	-129.799
3	1	2	2	-126.239
3	2	2	2	40.201
3	2	2	2	27.480
3	2	2	2	21.380
3	2	2	2	3.806
3	2	2	2	39.589
3	2	2	2	5.394
3	2	2	2	-40.887
3	2	2	2	-81.296
3	2	2	2	-46.783
3	2	2	2	-75.264
3	2	2	2	-95.967
3	2	2	2	-94.266
3	2	2	2	-93.971
3	2	2	2	-71.205
3	2	2	2	-75.695
3	2	2	2	-41.568
3	2	2	2	-30.162
3	2	2	2	-11.908
3	2	2	2	-29.822
3	2	2	2	-28.121
3	2	2	2	-46.851
3	2	2	2	-13.631
3	2	2	2	-29.187
3	2	2	2	-41.409
3	2	2	2	-40.570
3	2	2	2	-21.726
3	2	2	2	9.884
3	2	2	2	29.816
3	2	2	2	7.026
3	2	2	2	42.015
3	2	2	2	40.677
3	2	2	2	75.054
3	2	2	2	75.621
3	2	2	2	91.426
3	2	2	2	73.829
3	2	2	2	93.580
3	2	2	2	109.974
3	2	2	2	120.609
3	2	2	2	111.131
3	2	2	2	106.369
3	2	2	2	95.779
3	2	2	2	144.509
3	2	2	2	185.575
3	2	2	2	119.725
3	2	2	2	120.405
3	2	2	2	91.630
3	2	2	2	142.083
3	2	2	2	120.949
3	2	2	2	189.838
3	2	2	2	227.253
3	2	2	2	237.820
3	2	2	2	139.317
3	2	2	2	112.446
3	2	2	2	36.936
3	2	2	2	4.532
3	2	2	2	15.167
3	2	2	2	39.884
3	2	2	2	75.734
3	2	2	2	122.627
3	2	2	2	139.816
3	2	2	2	110.020
3	1	1	3	72.602
3	1	1	3	66.094
3	1	1	3	123.191
3	1	1	3	94.779
3	1	1	3	70.515
3	1	1	3	-25.380
3	1	1	3	43.078
3	1	1	3	52.103
3	1	1	3	71.150
3	1	1	3	107.341
3	1	1	3	20.153
3	1	1	3	38.407
3	1	1	3	61.672
3	1	1	3	56.819
3	1	1	3	41.377
3	1	1	3	53.690
3	1	1	3	36.275
3	1	1	3	38.769
3	1	1	3	88.044
3	1	1	3	24.665
3	1	1	3	1.286
3	1	1	3	19.450
3	1	1	3	40.062
3	1	1	3	99.132
3	1	1	3	55.527
3	1	1	3	8.066
3	1	1	3	-32.931
3	1	1	3	-44.020
3	1	1	3	-24.178
3	1	1	3	-60.573
3	1	1	3	-28.124
3	1	1	3	-43.725
3	1	1	3	-60.981
3	1	1	3	-8.328
3	1	1	3	-46.015
3	1	1	3	6.910
3	1	1	3	20.085
3	2	1	3	103.781
3	2	1	3	82.511
3	2	1	3	44.937
3	2	1	3	83.395
3	2	1	3	30.992
3	2	1	3	57.001
3	2	1	3	32.148
3	2	1	3	-20.006
3	2	1	3	-8.509
3	2	1	3	43.622
3	2	1	3	61.989
3	2	1	3	45.776
3	2	1	3	34.642
3	2	1	3	16.275
3	2	1	3	49.472
3	2	1	3	-7.217
3	2	1	3	19.903
3	2	1	3	22.692
3	2	1	3	30.901
3	2	1	3	31.150
3	2	1	3	34.574
3	2	1	3	1.695
3	2	1	3	-52.795
3	2	1	3	-31.457
3	2	1	3	-69.983
3	2	1	3	-52.115
3	2	1	3	-33.657
3	2	1	3	-36.265
3	2	1	3	-17.670
3	2	1	3	-6.378
3	2	1	3	-20.822
3	2	1	3	-32.138
3	2	1	3	-83.543
3	2	1	3	-64.904
3	2	1	3	-83.249
3	2	1	3	-120.324
3	2	1	3	-131.435
3	2	1	3	-149.938
3	2	1	3	-131.344
3	2	1	3	-134.949
3	2	1	3	-131.367
3	2	1	3	-135.675
3	2	1	3	-17.353
3	2	1	3	-33.135
3	2	1	3	-49.961
3	2	1	3	-67.602
3	2	1	3	-69.689
3	2	1	3	-50.187
3	2	1	3	-35.403
3	2	1	3	-10.165
3	2	1	3	-36.899
3	2	1	3	-36.559
3	2	1	3	-36.786
3	2	1	3	32.125
3	2	1	3	46.184
3	2	1	3	76.570
3	2	1	3	28.815
3	2	1	3	43.645
3	2	1	3	80.039
3	2	1	3	130.992
3	2	1	3	148.679
3	2	1	3	180.810
3	1	2	3	-93.521
3	1	2	3	-88.464
3	1	2	3	-107.807
3	1	2	3	-88.396
3	1	2	3	-167.693
3	1	2	3	-134.587
3	1	2	3	-177.625
3	1	2	3	-117.580
3	1	2	3	-134.541
3	1	2	3	-151.707
3	1	2	3	-176.469
3	1	2	3	-239.802
3	1	2	3	-239.167
3	1	2	3	-204.382
3	1	2	3	-134.314
3	1	2	3	-102.954
3	1	2	3	-135.085
3	1	2	3	-135.607
3	1	2	3	-118.827
3	1	2	3	-141.956
3	1	2	3	-221.707
3	1	2	3	-2.591
3	1	2	3	56.525
3	1	2	3	11.082
3	1	2	3	12.171
3	1	2	3	-36.695
3	1	2	3	-152.954
3	1	2	3	-123.158
3	1	2	3	-232.047
3	1	2	3	-169.416
3	1	2	3	-137.013
3	1	2	3	-60.029
3	1	2	3	-7.625
3	1	2	3	-7.217
3	1	2	3	-38.260
3	1	2	3	-84.451
3	1	2	3	-54.473
3	1	2	3	-106.854
3	1	2	3	-140.913
3	1	2	3	-156.559
3	1	2	3	-125.017
3	1	2	3	-106.514
3	1	2	3	-86.174
3	1	2	3	-53.634
3	1	2	3	-52.863
3	1	2	3	-34.791
3	1	2	3	-63.294
3	1	2	3	-70.029
3	1	2	3	-88.487
3	1	2	3	-36.537
3	2	2	3	-405.471
3	2	2	3	-423.430
3	2	2	3	-457.738
3	2	2	3	-475.494
3	2	2	3	-522.682
3	2	2	3	-506.718
3	2	2	3	-453.339
3	2	2	3	-422.977
3	2	2	3	-452.138
3	2	2	3	-492.773
3	2	2	3	-455.040
3	2	2	3	-419.847
3	2	2	3	-389.530
3	2	2	3	-413.589
3	2	2	3	-369.144
3	2	2	3	-424.655
3	2	2	3	-457.829
3	2	2	3	-504.927
3	2	2	3	-489.099
3	2	2	3	-524.677
3	2	2	3	-468.736
3	2	2	3	-424.337
