# Supplementary material for: The Question of Lag: An Exploration of the Relationship Between Conductor Gesture and Sonic Response in Instrumental Ensembles
Source: Front Psychol. 2020 Dec 10;11:573030. doi: 10.3389/fpsyg.2020.573030 (PMC7758255; doi:10.3389/fpsyg.2020.573030)
Supplement: Supplementary file 2 [file Data_Sheet_2.CSV]

OFFSET.LOC	EXCERPT	ENSEMBLE	XP	GENDER	COND	OFFSET	PHASE
1	1	1	1	2	1	-49	27.78
2	1	1	1	2	1	41	-23.35
3	1	1	1	2	1	61	-33.63
4	1	1	1	2	1	37	-20.98
5	1	1	1	2	1	14	-8.03
6	1	1	1	2	1	-17	9.04
7	1	1	1	2	1	-14	7.69
8	1	1	1	2	1	-23	12.62
9	1	1	1	2	1	9	-4.99
10	1	1	1	2	1	19	-10.41
11	1	1	1	2	1	42	-24.75
12	1	1	1	2	1	26	-15.22
13	1	1	1	2	1	15	-8.36
14	1	1	1	2	1	14	-7.88
15	1	1	1	2	1	3	-1.64
16	1	1	1	2	1	51	-27.28
17	1	1	1	2	1	72	-40.25
18	1	1	1	2	1	53	-30.53
19	1	1	1	2	1	35	-19.75
20	1	1	1	2	1	55	-30.89
21	1	1	1	2	1	35	-19.47
22	1	1	1	2	1	43	-24.85
23	1	1	1	2	1	11	-6.31
24	1	1	1	2	1	2	-1.12
25	1	1	1	2	1	-17	9.50
26	1	1	1	2	1	-55	30.46
27	1	1	1	2	1	-51	28.82
28	1	1	1	2	1	-49	27.43
29	1	1	1	2	1	-44	23.64
30	1	1	1	2	1	-18	10.30
31	1	1	1	2	1	-15	8.48
32	1	1	1	2	1	-21	11.23
33	1	1	1	2	1	26	-14.60
34	1	1	1	2	1	-10	5.49
35	1	1	1	2	1	-4	2.24
36	1	1	1	2	1	-12	6.47
37	1	1	1	2	1	-11	6.15
38	1	1	1	2	1	-14	7.67
39	1	1	1	2	1	-6	3.38
40	1	1	1	2	1	-14	-0.20
1	2	1	1	2	1	-195	107.18
2	2	1	1	2	1	76	-41.58
3	2	1	1	2	1	118	-67.32
4	2	1	1	2	1	86	-48.45
5	2	1	1	2	1	94	-53.21
6	2	1	1	2	1	77	-42.65
7	2	1	1	2	1	102	-57.65
8	2	1	1	2	1	93	-53.48
9	2	1	1	2	1	70	-39.75
10	2	1	1	2	1	54	-29.91
11	2	1	1	2	1	65	-37.86
12	2	1	1	2	1	32	-17.25
13	2	1	1	2	1	69	-38.10
14	2	1	1	2	1	63	-35.60
15	2	1	1	2	1	50	-28.71
16	2	1	1	2	1	36	-20.41
17	2	1	1	2	1	41	-23.10
18	2	1	1	2	1	31	-17.49
19	2	1	1	2	1	44	-24.67
20	2	1	1	2	1	55	-30.79
21	2	1	1	2	1	59	-33.03
22	2	1	1	2	1	23	-12.88
23	2	1	1	2	1	42	-23.26
24	2	1	1	2	1	58	-32.12
25	2	1	1	2	1	58	-32.63
26	2	1	1	2	1	36	-19.67
27	2	1	1	2	1	87	-47.96
28	2	1	1	2	1	90	-51.35
29	2	1	1	2	1	69	-38.69
30	2	1	1	2	1	36	-21.46
31	2	1	1	2	1	-9	-0.17
1	1	1	2	2	3	-29	27.12
2	1	1	2	2	3	-29	25.04
3	1	1	2	2	3	-14	12.17
4	1	1	2	2	3	0	0.00
5	1	1	2	2	3	9	-7.81
6	1	1	2	2	3	7	-6.27
7	1	1	2	2	3	-8	6.91
8	1	1	2	2	3	1	-0.86
9	1	1	2	2	3	6	-5.41
10	1	1	2	2	3	17	-15.15
11	1	1	2	2	3	-1	0.87
12	1	1	2	2	3	4	-3.53
13	1	1	2	2	3	9	-8.10
14	1	1	2	2	3	2	-1.69
15	1	1	2	2	3	-1	0.86
16	1	1	2	2	3	22	-18.59
17	1	1	2	2	3	26	-23.88
18	1	1	2	2	3	9	-8.00
19	1	1	2	2	3	19	-16.56
20	1	1	2	2	3	9	-8.02
21	1	1	2	2	3	9	-8.00
22	1	1	2	2	3	-19	16.93
23	1	1	2	2	3	-25	21.53
24	1	1	2	2	3	-21	18.57
25	1	1	2	2	3	-8	7.64
26	1	1	2	2	3	-47	38.72
27	1	1	2	2	3	-57	50.92
28	1	1	2	2	3	-47	37.68
29	1	1	2	2	3	-33	26.94
30	1	1	2	2	3	-22	17.92
31	1	1	2	2	3	-11	9.73
32	1	1	2	2	3	-16	12.63
33	1	1	2	2	3	16	-14.36
34	1	1	2	2	3	12	-10.21
35	1	1	2	2	3	5	-4.50
36	1	1	2	2	3	-22	19.56
37	1	1	2	2	3	-29	24.80
38	1	1	2	2	3	-19	16.89
39	1	1	2	2	3	-21	18.31
40	1	1	2	2	3	-41	-0.92
1	2	1	2	2	3	-4	2.59
2	2	1	2	2	3	-16	9.81
3	2	1	2	2	3	27	-14.44
4	2	1	2	2	3	32	-16.87
5	2	1	2	2	3	155	-82.91
6	2	1	2	2	3	12	-6.56
7	2	1	2	2	3	5	-2.20
8	2	1	2	2	3	-3	1.33
9	2	1	2	2	3	-60	25.53
10	2	1	2	2	3	112	-52.43
11	2	1	2	2	3	92	-41.35
12	2	1	2	2	3	62	-33.56
13	2	1	2	2	3	-125	63.11
14	2	1	2	2	3	-112	57.44
15	2	1	2	2	3	-111	47.97
16	2	1	2	2	3	-105	46.84
17	2	1	2	2	3	-10	4.25
18	2	1	2	2	3	256	-122.07
19	2	1	2	2	3	14	-7.16
20	2	1	2	2	3	-114	58.88
21	2	1	2	2	3	-85	42.50
22	2	1	2	2	3	-71	36.99
23	2	1	2	2	3	-96	49.09
24	2	1	2	2	3	-58	31.21
25	2	1	2	2	3	-71	49.92
26	2	1	2	2	3	40	-28.18
27	2	1	2	2	3	42	-35.66
28	2	1	2	2	3	120	-113.68
29	2	1	2	2	3	76	-66.41
30	2	1	2	2	3	78	-74.09
31	2	1	2	2	3	24	-22.50
32	2	1	2	2	3	28	-24.59
33	2	1	2	2	3	34	-29.28
34	2	1	2	2	3	11	-9.75
35	2	1	2	2	3	-23	14.87
36	2	1	2	2	3	98	-98.00
37	2	1	2	2	3	67	-58.97
38	2	1	2	2	3	51	-47.94
39	2	1	2	2	3	19	-16.13
40	2	1	2	2	3	43	0.65
1	1	1	3	1	5	-283	145.34
2	1	1	3	1	5	-6	3.00
3	1	1	3	1	5	18	-9.91
4	1	1	3	1	5	-39	19.80
5	1	1	3	1	5	-33	17.09
6	1	1	3	1	5	-31	16.13
7	1	1	3	1	5	-40	20.57
8	1	1	3	1	5	-12	6.06
9	1	1	3	1	5	-28	14.82
10	1	1	3	1	5	-52	27.05
11	1	1	3	1	5	-45	22.31
12	1	1	3	1	5	-25	13.51
13	1	1	3	1	5	-85	42.92
14	1	1	3	1	5	-67	34.86
15	1	1	3	1	5	-97	50.90
16	1	1	3	1	5	-89	45.77
17	1	1	3	1	5	-74	35.85
18	1	1	3	1	5	-70	34.76
19	1	1	3	1	5	-39	20.32
20	1	1	3	1	5	-32	16.32
21	1	1	3	1	5	-12	6.22
22	1	1	3	1	5	-24	12.54
23	1	1	3	1	5	-41	21.18
24	1	1	3	1	5	-44	23.23
25	1	1	3	1	5	-65	34.26
26	1	1	3	1	5	-81	41.48
27	1	1	3	1	5	-43	22.60
28	1	1	3	1	5	-98	49.41
29	1	1	3	1	5	-90	42.08
30	1	1	3	1	5	-46	24.28
31	1	1	3	1	5	-52	27.09
32	1	1	3	1	5	-70	37.22
33	1	1	3	1	5	-114	58.54
34	1	1	3	1	5	-112	55.08
35	1	1	3	1	5	-54	31.92
36	1	1	3	1	5	-62	35.77
37	1	1	3	1	5	-39	22.72
38	1	1	3	1	5	-30	18.52
39	1	1	3	1	5	-71	41.29
40	1	1	3	1	5	-65	-0.87
1	2	1	3	1	5	-65	58.79
2	2	1	3	1	5	-18	15.58
3	2	1	3	1	5	-40	34.12
4	2	1	3	1	5	4	-3.65
5	2	1	3	1	5	-11	9.64
6	2	1	3	1	5	-29	26.43
7	2	1	3	1	5	-63	56.84
8	2	1	3	1	5	-91	79.90
9	2	1	3	1	5	-93	82.26
10	2	1	3	1	5	-79	69.20
11	2	1	3	1	5	-92	80.00
12	2	1	3	1	5	-92	80.19
13	2	1	3	1	5	-90	83.94
14	2	1	3	1	5	-98	88.64
15	2	1	3	1	5	-118	107.82
16	2	1	3	1	5	-146	128.82
17	2	1	3	1	5	-133	121.22
18	2	1	3	1	5	-157	138.19
19	2	1	3	1	5	-137	123.92
20	2	1	3	1	5	-140	126.95
21	2	1	3	1	5	-177	158.90
22	2	1	3	1	5	-210	195.85
23	2	1	3	1	5	-242	217.26
24	2	1	3	1	5	-245	229.69
25	2	1	3	1	5	-262	226.73
26	2	1	3	1	5	-261	228.61
27	2	1	3	1	5	-244	213.20
28	2	1	3	1	5	-256	221.54
29	2	1	3	1	5	-222	200.30
30	2	1	3	1	5	-247	207.76
31	2	1	3	1	5	-246	213.40
32	2	1	3	1	5	-252	223.45
33	2	1	3	1	5	-254	219.81
34	2	1	3	1	5	-259	220.43
35	2	1	3	1	5	-267	226.16
36	2	1	3	1	5	-265	234.40
37	2	1	3	1	5	-278	246.50
38	2	1	3	1	5	-303	251.92
39	2	1	3	1	5	-305	245.09
40	2	1	3	1	5	-288	-6.52
1	1	2	1	2	2	-24	15.00
2	1	2	1	2	2	-21	12.48
3	1	2	1	2	2	-10	6.08
4	1	2	1	2	2	-30	18.49
5	1	2	1	2	2	-34	21.78
6	1	2	1	2	2	-69	42.53
7	1	2	1	2	2	-89	52.01
8	1	2	1	2	2	-82	47.61
9	1	2	1	2	2	-62	36.95
10	1	2	1	2	2	-90	53.03
11	1	2	1	2	2	-93	55.34
12	1	2	1	2	2	-109	63.60
13	1	2	1	2	2	-105	60.97
14	1	2	1	2	2	-121	68.60
15	1	2	1	2	2	-108	61.91
16	1	2	1	2	2	-102	59.51
17	1	2	1	2	2	-119	68.76
18	1	2	1	2	2	-130	76.72
19	1	2	1	2	2	-141	80.70
20	1	2	1	2	2	-129	75.15
21	1	2	1	2	2	-152	86.17
22	1	2	1	2	2	-154	88.70
23	1	2	1	2	2	-154	90.00
24	1	2	1	2	2	-165	92.96
25	1	2	1	2	2	-129	72.79
26	1	2	1	2	2	-115	66.56
27	1	2	1	2	2	-115	66.35
28	1	2	1	2	2	-113	65.51
29	1	2	1	2	2	-117	68.38
30	1	2	1	2	2	-132	76.52
31	1	2	1	2	2	-129	73.60
32	1	2	1	2	2	-130	74.64
33	1	2	1	2	2	-132	78.03
34	1	2	1	2	2	-135	75.82
35	1	2	1	2	2	-95	54.98
36	1	2	1	2	2	-115	65.30
37	1	2	1	2	2	-102	61.10
38	1	2	1	2	2	-139	83.26
39	1	2	1	2	2	-206	115.33
40	1	2	1	2	2	-207	-3.10
1	2	2	1	2	2	-8	5.30
2	2	2	1	2	2	-51	30.55
3	2	2	1	2	2	-72	42.70
4	2	2	1	2	2	-94	52.88
5	2	2	1	2	2	-71	41.43
6	2	2	1	2	2	-97	54.91
7	2	2	1	2	2	-101	58.55
8	2	2	1	2	2	-101	58.93
9	2	2	1	2	2	-89	50.86
10	2	2	1	2	2	-100	56.43
11	2	2	1	2	2	-97	56.69
12	2	2	1	2	2	-90	51.51
13	2	2	1	2	2	-65	37.20
14	2	2	1	2	2	-50	30.66
15	2	2	1	2	2	-77	45.52
16	2	2	1	2	2	-57	33.97
17	2	2	1	2	2	-88	50.93
18	2	2	1	2	2	-69	40.39
19	2	2	1	2	2	-101	59.51
20	2	2	1	2	2	-129	75.64
21	2	2	1	2	2	-138	81.71
22	2	2	1	2	2	-146	87.45
23	2	2	1	2	2	-166	101.46
24	2	2	1	2	2	-200	116.88
25	2	2	1	2	2	-231	133.70
26	2	2	1	2	2	-226	129.55
27	2	2	1	2	2	-236	131.11
28	2	2	1	2	2	-221	125.29
29	2	2	1	2	2	-188	109.69
30	2	2	1	2	2	-197	109.95
31	2	2	1	2	2	-197	112.04
32	2	2	1	2	2	-178	104.03
33	2	2	1	2	2	-200	116.32
34	2	2	1	2	2	-204	118.45
35	2	2	1	2	2	-217	128.07
36	2	2	1	2	2	-229	127.62
37	2	2	1	2	2	-207	117.91
38	2	2	1	2	2	-191	112.35
39	2	2	1	2	2	-229	134.49
40	2	2	1	2	2	-250	-3.74
1	1	2	2	1	4	-106	71.33
2	1	2	2	1	4	-11	7.36
3	1	2	2	1	4	4	-2.75
4	1	2	2	1	4	-10	6.78
5	1	2	2	1	4	2	-1.38
6	1	2	2	1	4	-9	6.10
7	1	2	2	1	4	6	-4.08
8	1	2	2	1	4	41	-29.23
9	1	2	2	1	4	18	-12.11
10	1	2	2	1	4	19	-13.08
11	1	2	2	1	4	21	-14.43
12	1	2	2	1	4	-14	9.51
13	1	2	2	1	4	2	-1.46
14	1	2	2	1	4	-25	17.82
15	1	2	2	1	4	-27	18.00
16	1	2	2	1	4	7	-4.97
17	1	2	2	1	4	-9	6.37
18	1	2	2	1	4	-29	21.09
19	1	2	2	1	4	-77	50.77
20	1	2	2	1	4	-42	29.94
21	1	2	2	1	4	-71	48.78
22	1	2	2	1	4	-82	56.34
23	1	2	2	1	4	-85	58.17
24	1	2	2	1	4	-42	28.16
25	1	2	2	1	4	-10	6.27
26	1	2	2	1	4	25	-16.85
27	1	2	2	1	4	-19	12.71
28	1	2	2	1	4	-40	28.51
29	1	2	2	1	4	-68	44.03
30	1	2	2	1	4	-58	37.09
31	1	2	2	1	4	-74	50.55
32	1	2	2	1	4	-34	22.30
33	1	2	2	1	4	-28	19.02
34	1	2	2	1	4	-10	6.58
35	1	2	2	1	4	1	-0.68
36	1	2	2	1	4	-8	5.44
37	1	2	2	1	4	-19	13.26
38	1	2	2	1	4	-9	6.30
39	1	2	2	1	4	32	-21.61
40	1	2	2	1	4	77	1.35
1	2	2	2	1	4	-37	26.91
2	2	2	2	1	4	31	-23.20
3	2	2	2	1	4	8	-5.79
4	2	2	2	1	4	6	-4.33
5	2	2	2	1	4	6	-4.33
6	2	2	2	1	4	7	-4.98
7	2	2	2	1	4	-10	7.47
8	2	2	2	1	4	5	-3.62
9	2	2	2	1	4	3	-2.16
10	2	2	2	1	4	31	-23.40
11	2	2	2	1	4	35	-25.20
12	2	2	2	1	4	40	-29.39
13	2	2	2	1	4	44	-30.34
14	2	2	2	1	4	67	-49.43
15	2	2	2	1	4	61	-44.91
16	2	2	2	1	4	51	-36.14
17	2	2	2	1	4	52	-35.86
18	2	2	2	1	4	45	-33.13
19	2	2	2	1	4	59	-44.44
20	2	2	2	1	4	44	-32.73
21	2	2	2	1	4	37	-26.85
22	2	2	2	1	4	44	-32.39
23	2	2	2	1	4	38	-27.86
24	2	2	2	1	4	81	-57.18
25	2	2	2	1	4	67	-47.39
26	2	2	2	1	4	83	-59.40
27	2	2	2	1	4	82	-62.54
28	2	2	2	1	4	85	-61.94
29	2	2	2	1	4	74	-53.71
30	2	2	2	1	4	83	-61.23
31	2	2	2	1	4	80	-55.71
32	2	2	2	1	4	79	-58.40
33	2	2	2	1	4	72	-51.63
34	2	2	2	1	4	105	-74.12
35	2	2	2	1	4	107	-79.42
36	2	2	2	1	4	88	-60.11
37	2	2	2	1	4	90	-63.41
38	2	2	2	1	4	96	-67.11
39	2	2	2	1	4	112	-79.53
40	2	2	2	1	4	38	0.70
1	1	2	3	1	6	-845	397.13
2	1	2	3	1	6	-10	4.47
3	1	2	3	1	6	7	-3.41
4	1	2	3	1	6	-65	30.47
5	1	2	3	1	6	-47	23.47
6	1	2	3	1	6	-102	49.62
7	1	2	3	1	6	-109	51.16
8	1	2	3	1	6	-125	57.03
9	1	2	3	1	6	-75	35.29
10	1	2	3	1	6	-100	45.92
11	1	2	3	1	6	-100	47.62
12	1	2	3	1	6	-128	60.95
13	1	2	3	1	6	-124	57.30
14	1	2	3	1	6	-136	61.20
15	1	2	3	1	6	-63	29.84
16	1	2	3	1	6	-105	48.15
17	1	2	3	1	6	-69	32.43
18	1	2	3	1	6	-48	22.68
19	1	2	3	1	6	-81	36.59
20	1	2	3	1	6	-46	19.08
21	1	2	3	1	6	47	-19.25
22	1	2	3	1	6	112	-51.04
23	1	2	3	1	6	142	-64.96
24	1	2	3	1	6	202	-93.47
25	1	2	3	1	6	141	-67.05
26	1	2	3	1	6	69	-31.76
27	1	2	3	1	6	87	-47.38
28	1	2	3	1	6	-46	22.41
29	1	2	3	1	6	-82	39.47
30	1	2	3	1	6	-117	56.01
31	1	2	3	1	6	-116	51.24
32	1	2	3	1	6	-89	40.61
33	1	2	3	1	6	-51	22.69
34	1	2	3	1	6	-59	28.59
35	1	2	3	1	6	-112	49.41
36	1	2	3	1	6	-31	15.00
37	1	2	3	1	6	-70	34.15
38	1	2	3	1	6	-105	53.92
39	1	2	3	1	6	-134	63.98
40	1	2	3	1	6	-113	-1.35
1	2	2	3	1	6	-106	71.33
2	2	2	3	1	6	-11	7.36
3	2	2	3	1	6	4	-2.75
4	2	2	3	1	6	-10	6.78
5	2	2	3	1	6	2	-1.38
6	2	2	3	1	6	-9	6.10
7	2	2	3	1	6	6	-4.08
8	2	2	3	1	6	41	-29.23
9	2	2	3	1	6	18	-12.11
10	2	2	3	1	6	19	-13.08
11	2	2	3	1	6	21	-14.43
12	2	2	3	1	6	-14	9.51
13	2	2	3	1	6	2	-1.46
14	2	2	3	1	6	-25	17.82
15	2	2	3	1	6	-27	18.00
16	2	2	3	1	6	7	-4.97
17	2	2	3	1	6	-9	6.37
18	2	2	3	1	6	-29	21.09
19	2	2	3	1	6	-77	50.77
20	2	2	3	1	6	-42	29.94
21	2	2	3	1	6	-71	48.78
22	2	2	3	1	6	-82	56.34
23	2	2	3	1	6	-85	58.17
24	2	2	3	1	6	-42	28.16
25	2	2	3	1	6	-10	6.27
26	2	2	3	1	6	25	-16.85
27	2	2	3	1	6	-19	12.71
28	2	2	3	1	6	-40	28.51
29	2	2	3	1	6	-68	44.03
30	2	2	3	1	6	-58	37.09
31	2	2	3	1	6	-74	50.55
32	2	2	3	1	6	-34	22.30
33	2	2	3	1	6	-28	19.02
34	2	2	3	1	6	-10	6.58
35	2	2	3	1	6	1	-0.68
36	2	2	3	1	6	-8	5.44
37	2	2	3	1	6	-19	13.26
38	2	2	3	1	6	-9	6.30
39	2	2	3	1	6	32	-21.61
40	2	2	3	1	6	77	1.35
